# Supplementary material for: Validity of Items Assessing Self-Reported Number of Breaks in Sitting Time among Children and Adolescents
Source: Int J Environ Res Public Health. 2020 Sep 15;17(18):6708. doi: 10.3390/ijerph17186708 (PMC7558442; doi:10.3390/ijerph17186708)
Supplement: Supplementary file 1 [file ijerph-17-06708-s001.zip]

Archive with 1 entries (1 files):
- ijerph-841595-supplementary.sav
